# Supplementary material for: The E2F1-HMGCR axis promotes ferroptosis resistance in immune refractory tumor cells
Source: Nat Commun. 2025 Dec 3;16:10849. doi: 10.1038/s41467-025-66282-x (PMC12675509; doi:10.1038/s41467-025-66282-x)
Supplement: Supplementary file 4 — Source Data [file 41467_2025_66282_MOESM4_ESM.xlsx]

## Sheet: Fig. 1a
	Fig. 1a	cell survival (%)
		RSL3 (log10, μM)	B16 P0			B16 P3				RSL3 (log10, μM)	TC-1 P0			TC-1 B16 P3
		-3	100	100	97.6939	104.612	100.419	99.1614		-3	99.8871	103.273	106.377	103.555	94.8081	105.813
		-2	97.9036	97.065	96.0168	102.096	99.3711	102.096		-2	94.8081	93.9616	92.833	99.605	93.6795	101.58
		-1	82.8092	80.2935	84.696	95.3878	93.0818	92.0335		-1	84.0858	75.0564	77.0316	98.1941	100.451	92.5508
		0	34.5912	32.7044	31.4465	95.1782	87.4214	91.6143		0	41.1964	41.4786	40.3499	88.3183	84.9323	88.3183
		1	19.7065	17.1908	15.304	46.7505	48.218	42.348		1	28.781	26.2415	29.6275	51.3544	50.2257	47.6862
		2	7.96646	6.07967	7.33753	25.9958	27.4633	26.8344		2	14.3905	12.6975	11.5688	34.7348	34.4244	40.3499

## Sheet: Fig. 1b
	Fig. 1b	cell survival (%)
		erastin (log10, μM)	B16 P0				B16 P3					erastin (log10, μM)	TC-1 P0			TC-1 P0
		-3	99.8794	103.296	101.487	101.889	100.884	104.301	102.291	102.693		-3	101.675	100	95.4545	102.098	98.6014	99.5338
		-2	100.482	105.707	104.301	104.903	101.286	103.899	101.286	100.482		-2	99.2823	97.6077	96.1723	99.7669	98.6014	99.5338
		-1	88.2235	86.6158	89.4293	86.6158	89.8312	88.2235	85.41	89.4293		-1	96.1723	100.957	99.5215	96.5035	94.6387	95.1049
		0	38.5852	37.1785	36.9775	35.3698	76.5675	70.5386	80.5868	79.381		0	72.2488	77.0335	68.421	87.1795	80.6527	76.4569
		1	24.1158	21.1013	23.7138	21.9051	46.8248	48.6334	45.217	42.2026		1	27.512	24.1627	25.8373	67.8322	64.8019	60.6061
		2	10.2492	11.656	10.8521	13.0627	27.1302	31.3505	29.1399	25.9244		2	17.9426	18.6603	13.8756	28.9044	31.4685	26.3403

## Sheet: Fig. 1c
	Fig. 1c	7AAD+cells (%)
		B16 P0			B16 P3					TC-1 P0			TC-1 P3
	ctrl	9.18	8.09	6.82	5.83	4.46	5.15		ctrl	6.07	6.35	6	8.15	8.11	7.85
	R	34.15	32.1	33.54	4.27	4.61	5.03		R	45.49	46.64	43.92	11.82	11.56	11.19
	R+L	5.61	6.31	5.99	3.13	3.16	2.74		R+L	16.82	17.51	17.14	9.97	9.04	9.65
	R+Z	50.58	50.36	49.39	5.35	5.43	5.79		R+Z	45.82	43.2	45.15	11.1	9.83	10.79

## Sheet: Fig. 1d
	Fig. 1d	Relative lipid ROS
			B16 P0			B16 P3					TC-1 P0			TC-1 P3
		ctrl	1	0.988009	1.02895	0.645152	0.64534	0.677845		ctrl	1	0.889036	0.84563	0.963021	0.960066	1.05714
		R	2.04131	1.96412	1.7852	0.671756	0.677096	0.689836		R	2.0688	1.9561	1.89108	0.968592	1.0424	1.08925
		R+L	1.05621	1.06632	1.08571	0.630445	0.635129	0.634286		R+L	1.09394	0.991474	0.967478	0.878048	0.882609	1.00334
		R+Z	1.94773	1.89836	1.82333	0.71185	0.713724	0.745105		R+Z	1.79035	1.79196	1.7952	0.902952	0.992485	1.04297

## Sheet: Fig. 1e
Fig. 1e	Relative mRNA expression
		B16 P0			B16 P3					TC-1 P0			TC-1 P3
	HMGCR	1	1	1	1.32869	1.6245	1.4766		HMGCR	1	1	1	2.75108	2.08493	2.41801
	SQLE	1	1	1	1.13288	0.773782	0.742262		SQLE	1	1	1	2.69447	1.93187	2.31317
	ACACA	1	1	1	1.07923	0.823591	0.95141		ACACA	1	1	1	2.27101	1.94981	1.96337
	SLC7A11	1	1	1	1.07177	1.04972	0.913831		SLC7A11	1	1	1	2.53151	2.2672	2.00289
	HMOX1	1	1	1	0.768438	0.712025	0.692555		HMOX1	1	1	1	0.747425	0.993567	1.23971
	NQO1	1	1	1	1.25701	0.840896	0.888843		NQO1	1	1	1	1.43396	1.23971	1.53687
	ACLY	1	1	1	1.85318	1.54757	1.55833		ACLY	1	1	1	1.08925	1.05278	1.01631
	FDFT1	1	1	1	0.907519	1.02101	0.964265		FDFT1	1	1	1	1.42405	1.06437	1.24421
	NRF2	1	1	1	1.05702	0.864537	0.888843		NRF2	1	1	1	0.97942	1.13288	1.22264
	FANCD2	1	1	1	0.784584	0.586417	0.68302		FANCD2	1	1	1	1.3566	1.03527	0.888843
	CISD1	1	1	1	0.726986	0.697372	0.692555		CISD1	1	1	1	0.913831	0.716978	0.790041
	GPX4	1	1	1	0.673617	0.913831	0.687771		GPX4	1	1	1	0.835088	0.737135	0.806642
	CBS	1	1	1	1.62451	1.81504	1.40444		CBS	1	1	1	0.640232	0.880666	0.80478
	HSBP1	1	1	1	0.726986	0.641713	0.752623		HSBP1	1	1	1	0.747425	0.678302	0.712864
	FTH1	1	1	1	1.1019	1.14076	0.946058		FTH1	1	1	1	0.598739	0.752623	0.687771
	ACSL3	1	1	1	1.48452	1.42405	1.19429		ACSL3	1	1	1	0.320856	0.444421	0.473029
	FSP1	1	1	1	0.986233	0.952638	0.742262		FSP1	1	1	1	1.06191	1.04729	1.07674

## Sheet: Fig. 1g
	Fig. 1g	Relative HMGCR protein levels
		B16 P0			B16 P3
	HMGCR	1	1	1	3.12766	4.2766	5.91489
		TC-1 P0			TC-1 P3
	HMGCR	1	1	1	2.1	3.25454	4.16364

## Sheet: Fig. 1h
	Fig.1h	HMGCR activity (units/mg protein)
		B16 P0	B16 P3	TC-1 P0	TC-1 P3
		0.0477	0.0641	0.0248	0.0761
		0.0476	0.069	0.0209	0.0809
		0.0429	0.0669	0.0146	0.0773

## Sheet: Fig. 1i
	Fig. 1i	7AAD+cells (%)
			sicon			siHMGCR#1			siHMGCR#2					sicon			siHMGCR#1			siHMGCR#2
		B16 P0 ctrl	3.02	2.47	3.03	2.75	2.23	3.83	2.23	2.29	3.58		TC-1 P0 ctrl	1.66	1.86	1.76	2.36	1.54	1.95	2.86	2.9	2.88
		B16 P0 RSL3	33.92	29.85	25.53	35.74	35.75	36.8	39.78	30.11	31.81		TC-1 P0 RSL3	42	54.74	48.37	32.44	57.64	45.04	36.84	54.06	45.45
		B16 P0 RSL3+Lip1	3.21	3.02	2.65	5.02	6.28	5.46	5.92	5.95	4.75		TC-1 P0 RSL3+Lip1	5.92	0.86	3.39	5.5	2.91	4.205	5.5	2.62	4.06
		B16 P3 ctrl	1.5	1.43	1.71	2.81	2.77	2.25	2.91	2.44	1.32		TC-1 P3 ctrl	1.04	0.72	0.88	1.88	8.04	4.96	2.04	8.66	5.35
		B16 P3 RSL3	14.35	11.86	10.29	47.15	47.18	40.94	47.89	44.15	45.3		TC-1 P3 RSL3	14.3	4.96	9.63	26.54	34.46	30.5	31.01	43.04	37.025
		B16 P3 RSL3+Lip1	3.08	2.19	2.15	4.36	4.79	4.19	5.9	5.63	5.28		TC-1 P3 RSL3+Lip1	2.82	2.36	2.59	3.92	5.14	4.53	5.28	7.16	6.22

## Sheet: Fig.1j
	Fig.1j	Relative lipid ROS
			siGFP			siHMGCR #1			siHMGCR #2					siGFP			siHMGCR #1			siHMGCR #2
		B16 P0 ctrl	1	0.976547	1.02447	1.32053	1.33685	1.2964	1.49218	1.55846	1.2913		TC-1 P0 ctrl	1	0.99735	1.0585	1.07756	1.12067	1.1704	1.13351	1.09621	1.16908
		B16 P0 RSL3	2.79402	2.62542	2.69884	5.4361	3.62169	4.52889	4.3535	3.44086	3.89718		TC-1 P0 RSL3	3.13351	3.21331	3.17341	3.22595	3.02069	3.12332	3.22044	3.16938	3.19491
		B16 P0 RSL3+Lip1	1.80659	1.7726	1.69782	1.72196	1.74201	1.67743	1.68049	1.65398	1.69035		TC-1 P0 RSL3+Lip1	1.75102	1.85518	1.8619	1.85171	1.95821	1.9468	1.85528	1.92754	1.91103
		B16 P3 ctrl	1.20258	1.24847	1.24541	1.8399	1.63188	1.57036	1.60673	1.54555	1.58022		TC-1 P3 ctrl	1	1.05744	1.01286	1.16859	1.25305	1.17071	1.11782	1.12937	1.02343
		B16 P3 RSL3	1.60945	1.67539	1.64242	3.68525	3.74677	3.71601	3.97723	3.99864	3.98793		TC-1 P3 RSL3	1.48836	1.52807	1.48544	1.99089	1.80065	1.85403	1.78568	1.78161	1.90838
		B16 P3 RSL3+Lip1	1.64106	1.52991	1.50476	1.76139	1.80082	1.75969	2.08702	2.11183	2.06254		TC-1 P3 RSL3+Lip1	1.29813	1.41774	1.31505	1.22604	1.23011	1.14418	1.10871	1.05614	1.01546

## Sheet: Fig.2b
Fig.2b	Tumor volume (mm3)
	Day	PBS							α-PD-1							siHMGCR#1							siHMGCR#1+α-PD-1							siHMGCR#1+α-PD-1+Lip-1
	0	0	0	0	0	0	0	0	0	0	0	0	0	0	0	0	0	0	0	0	0	0	0	0	0	0	0	0	0	0	0	0	0	0	0	0
	7	31.76	26.8237	25.8367	34.1735	24.0486	16.7597	16.7906	25.2057	22.2156	18.4268	16.3711	15.0065	28.3896	23.8833	26.34	17.0383	15.702	21.8026	26.4054	16.8524	10.7882	13.2798	29.7464	28.6693	31.8853	18.0016	14.8676	21.535	13.3478	22.582	25.1525	23.9488	17.7093	21.919	26.7413
	10	106.409	110.612	111.766	152.416	124.86	65.8282	82.9575	102.228	91.8881	54.7019	42.16	47.5669	60.4982	103.681	27.3116	47.5057	65.3672	51.3574	42.725	26.815	69.4647	13.4862	39.4134	36.6084	48.7711	46.1223	11.5858	36.1523	47.922	97.6151	47.0142	78.1783	61.809	69.749	62.4218
	13	218.702	136.477	173.547	244.672	194.485	181.483	165.106	201.571	219.259	241.924	296.879	266.634	199.29	169.119	65.9262	71.447	103.904	73.1922	131.403	62.7264	124.399	17.1538	67.8182	70.9882	105.139	81.8231	22.7002	69.106	92.88	164.352	118.501	125.698	100.362	163.956	136.979
	15	420.137	304.415	341.332	342.451	330.124	284.582	215.371	246.843	255.022	277.224	303.333	332.22	283.548	255.659	66.7794	143.699	185.108	141.026	156.416	116.396	248.501	17.6781	121.63	115.863	106.731	102.181	20.8875	35.9075	175.355	218.19	108.577	207.537	132.831	214.292	232.291
	17	714.728	619.029	811.087	579.592	793.023	539.798	516.275	452.481	332.992	536.238	429.025	640.536	525.072	490.875	183.288	299.494	268.491	277.547	334.769	349.904	260.307	24.4966	139.134	101.803	188.08	130.252	88.7745	68.2587	306.264	362.573	224.566	220.859	221.418	315.451	316.681
	18	821.776	747.879	799.007	774.383	1067.28	779.778	454.074	596.868	470.602	779.739	566.708	764.179	755.326	694.591	339.132	431.44	380.445	331.448	528.934	498.897	342.337	69.3468	112.458	171.062	169.072	136.92	91.5898	57.8541	464.71	446.644	259.743	355.716	260.234	403.696	494.707

[truncated: 97 more sheets: Fig. 2c, Fig. 2d, Fig. 2e, Fig. 2f, Fig. 3a, Fig. 3b, Fig. 3c, Fig. 3d, Fig. 3e, Fig. 3f, Fig. 3g, Fig. 3h, Fig. 3i, Fig. 4a, Fig. 4c, Fig. 4d, Fig. 4f, Fig. 4g, Fig. 4h, Fig. 4i …]
